# Supplementary material for: Predicting cognitive decline in Parkinson’s disease using FDG-PET–based supervised learning
Source: J Clin Invest. 2022 Oct 17;132(20):e157074. doi: 10.1172/JCI157074 (PMC9566889; doi:10.1172/JCI157074)
Supplement: Supplemental table 1 [file jci-132-157074-s062.xlsx]

## Sheet: Sheet1
ID #	Dataset	Diagnosis	Sex	age of onset	disease duration (years)	time to follow-up (years)	mmse score	mds-updrs	aceR	attention	memory	verbal fluency	language	visuospatial	score (k-fold)	label (k-fold)	svm_score	svm_label
12853524	training	MCI-MCI	1	82	2	2	25	10	78	16	19	7	22	14	0.36	1	-1	0
19524872	training	MCI-MCI	0	61	8	5	25	2	49	11	13	4	9	12	0.38	1	-0.14	0
22960506	training	MCI-MCI	0	58	4	6	26	45	73	15	18	9	16	15	-0.03	0	-1	0
34407558	training	MCI-MCI	1	56	10	5	23	45	65	16	11	5	20	13	-0.25	0	-1	0
35616595	training	MCI-MCI	0	61	11	5	21	40	67	16	19	7	12	13	0.13	1	-1	0
36539730	training	MCI-MCI	1	75	5	5	20	21	35	9	4	2	13	7	-0.27	0	-0.28	0
38066207	training	MCI-MCI	1	64	3	6	25	30	72	15	20	6	19	12	-0.2	0	0.03	1
38319189	training	MCI-MCI	1	62	6	5	26	15	68	18	19	6	12	13	-0.73	0	-1	0
38673357	training	MCI-MCI	0	66	5	5	26	6	81	16	22	8	22	13	-0.05	0	-0.45	0
38754371	training	MCI-MCI	1	72	4	1	20	13	80	15	19	6	25	15	-0.68	0	-0.73	0
39437693	training	MCI-MCI	0	57	9	3	19	24	48	10	9	4	14	11	-0.71	0	-1	0
39460934	training	MCI-MCI	0	68	4	5	18		46	10	11	5	12	8	-0.38	0	-0.73	0
39879521	training	MCI-MCI	0	62	5	5	29	38	66	18	9	8	18	13	-1.05	0	-1.16	0
40075653	training	MCI-MCI	0	56	14	6	23	38	67	14	15	6	18	14	-0.42	0	-1.04	0
40078498	training	MCI-MCI	1	62	3	6	25	29	87	16	23	11	21	16	-0.57	0	-1	0
40406257	training	MCI-MCI	1	67	6	6	26	17	89	16	23	11	23	16	-1.06	0	-1.01	0
41888333	training	MCI-MCI	0	63	2	5	26	12	86	15	25	9	23	14	-0.41	0	-1	0
42941446	training	MCI-MCI	0	69	3	5	26	34	75	18	19	4	19	15	-0.76	0	-1	0
43155161	training	MCI-MCI	0	64	6	3	21	28	54	14	12	3	14	11	-0.49	0	-1	0
44269366	training	MCI-MCI	0	71	2	5	22	28	67	15	21	9	12	10	-0.98	0	-1	0
19837819	training	MCI-PDD	0	73	4	17		44							0.56	1	1	1
12691764	training	MCI-PDD	1	74	6	4	25		68	17	11	6	18	16	0.31	1	1.11	1
16029044	training	MCI-PDD	1	62	2	6	25	9	77	17	21	5	20	14	-0.71	0	-0.52	0
18260980	training	MCI-PDD	1	75	3	6	21	30	48	13	9	2	17	7	0.09	1	1	1
21829190	training	MCI-PDD	0	40	20	6	26	44	66	14	12	8	19	13	0.07	1	1	1
32221068	training	MCI-PDD	1	65	7	6	25	16	66	13	17	4	20	12	0.09	1	1	1
33732028	training	MCI-PDD	0	60	6	8	22	30	60	9	18	6	18	9	0.97	1	1	1
34814341	training	MCI-PDD	1	67	8	5		29							3.09	1	2.87	1
35008947	training	MCI-PDD	0	68	5	4	26	29							0.86	1	1	1
35829012	training	MCI-PDD	1	70	7	2	21	11	63	14	14	3	21	11	0.78	1	1	1
36252730	training	MCI-PDD	0	58	6	8	25	64	50	13	12	2	14	9	0.2	1	1	1
36889411	training	MCI-PDD	1	73	5	6	23	14	61	15	15	8	12	11	1.16	1	1	1
37203832	training	MCI-PDD	1	53	14	6	22	15	61	13	12	3	20	13	1.17	1	1.32	1
37649933	training	MCI-PDD	1	69	3	2	22	10	56	14	13	4	14	11	2.02	1	1.76	1
38738920	training	MCI-PDD	1	47	6	5	26	17	84	18	20	5	26	15	0.75	1	1	1
39602512	training	MCI-PDD	0	70	3	6	22	23	68	14	15	6	19	14	0.18	1	1	1
39876159	training	MCI-PDD	0	41	9	7	22	24	60	12	16	7	17	8	1.04	1	1	1
40096643	training	MCI-PDD	1	63	3	2	26	19	78	18	18	5	22	15	1.51	1	1.17	1
41253634	training	MCI-PDD	1	71	3	6	25	22	60	14	11	3	21	11	0.44	1	1	1
42072782	training	MCI-PDD	1	63	5	3	26	12	57	12	15	4	17	9	1.32	1	1	1
43617087	training	MCI-PDD	1	72	3	3	22	32	57	16	9	6	18	8	-0.54	0	-0.4	0
44163280	training	MCI-PDD	1	63	1	3	22	21	52	14	7	5	15	11	0.76	1	1.24	1
45436842	training	MCI-PDD	1	63	12	5	24	23	59	12	14	3	19	11	-0.37	0	1	1
39437693	testing	MCI-MCI	0	66		8	25	17	48	10	9	4	14	11			-1.01	0
49431616	testing	MCI-MCI	0	79		6	27	38	75	16	14	10	19	16			-0.14	0
33889638	testing	MCI-MCI	0	71		5	29	3									-0.43	0
48592880	testing	MCI-MCI	1	68		5	26	44									-0.56	0
50019814	testing	MCI-MCI	0	63		5	29										-1.12	0
51477754	testing	MCI-MCI	1	72		4	29	3	81.5	17	20.5	7	21	16			-0.53	0
34539260	testing	MCI-MCI	0	76		4	24	38									-0.82	0
48351887	testing	MCI-MCI	1	67		4	27	55	81	18	20	6	21	16			0.33	1
19401900	testing	MCI-MCI	0	73		4	28		84	18	20	10	20	16			-0.19	0
37973991	testing	MCI-MCI	0	74		4	23										0.71	1
41676600	testing	MCI-PDD	1	79		5	22										0.29	1
39005281	testing	MCI-PDD	1	65		4	26										2.65	1
34315231	testing	MCI-PDD	1	71		1	17										-0.06	0
35263984	testing	MCI-PDD	0	76		2	15										0.57	1
13691325	testing	MCI-PDD	0	83		3	18										-0.23	0
30223455	testing	MCI-PDD	0	75		2	24		60	15	12	8	16	9			0.69	1
42072782	testing	MCI-PDD	1	68		2	26	49	58	11	13	8	22	4			1.86	1
18528972	testing	MCI-PDD	0	80		1	27										-0.14	0
21106796	testing	MCI-PDD	0	76		1	22	60									0.19	1
16029044	additional testing (ASAN)	MCI	M	64	5		25	9									-1.26957	0
18260980	additional testing (ASAN)	MCI	M	78	7		21	30									-0.148486	0
22960506	additional testing (ASAN)	MCI	M	62	7		26	2									-0.624133	0
32221068	additional testing (ASAN)	MCI	M	72	10		23	16									-1.07341	0
33732028	additional testing (ASAN)	MCI	M	66	9		18	30									0.549074	1
34407558	additional testing (ASAN)	MCI	M	66	12		23	45									-1.26579	0
35616595	additional testing (ASAN)	MCI	F	72	13		23	29									1.00817	1
35829012	additional testing (ASAN)	MCI	M	77	9		21	40									-1.65813	0
36539730	additional testing (ASAN)	MCI	M	80			16	21									-0.762605	0
36889411	additional testing (ASAN)	MCI	M	78			23	14									-0.508429	0
37203832	additional testing (ASAN)	MCI	M	67	17		22	15									-1.6066	0
37649933	additional testing (ASAN)	MCI	M	72	6		22	11									-0.141766	0
38066207	additional testing (ASAN)	MCI	M	67	7		25	10									-0.0683466	0
38267372	additional testing (ASAN)	MCI	F	78	17		19	30									2.53515	1
38319189	additional testing (ASAN)	MCI	M	68	8		26	40									-0.0835701	0
38673357	additional testing (ASAN)	MCI	F	71	7		26	15									-0.152326	0
39437693	additional testing (ASAN)	MCI	F	66	11		19	17									1.80763	1
39460934	additional testing (ASAN)	MCI	F	72	6		18	25									-0.978474	0
39602512	additional testing (ASAN)	MCI	F	73	15		22	23									-0.495475	0
40075653	additional testing (ASAN)	MCI	F	70	17		23	38									-0.445295	0
41253634	additional testing (ASAN)	MCI	F	74	7		25	22									0.224442	1
41676600	additional testing (ASAN)	MCI	M	79	5		23	17									1.11857	1
42941446	additional testing (ASAN)	MCI	M	72	5		26	12									-1.80846	0
43155161	additional testing (ASAN)	MCI	F	70	8		21	34									-0.803321	0
44163280	additional testing (ASAN)	MCI	M	64			22	21									1.48964	1
44269366	additional testing (ASAN)	MCI	F	75	6		22	28									0.165644	1
26139854	additional testing (ASAN)	PDD	0	58	13		16	50									0.89	1
33980207	additional testing (ASAN)	PDD	1	67	8		25	22									0.91	1
37655743	additional testing (ASAN)	PDD	0	71	9		6	35									0.49	1
36723100	additional testing (ASAN)	PDD	0	69	10		14	22									1.76	1
36413799	additional testing (ASAN)	PDD	1	72	17		22	43									2.23	1
13329226	additional testing (ASAN)	PDD	1	78	19		22	20									2.04	1
37543439	additional testing (ASAN)	PDD	0	68	6		14	39									-1.15	0
36187285	additional testing (ASAN)	PDD	0	74	12		17	17									0.54	1
39392240	additional testing (ASAN)	PDD	0	72	9		10	34									0.34	1
14428621	additional testing (ASAN)	PDD	0	72	17		15	36									1.67	1
31902155	additional testing (ASAN)	PDD	1	71	12		24	32									-0.47	0
34814341	additional testing (ASAN)	PDD	1	67	11		18	31									0.87	1
28960388	additional testing (ASAN)	PDD	1	61	19		14	44									1.97	1
35615011	additional testing (ASAN)	PDD	1	72	8		23	24									2.66	1
37522735	additional testing (ASAN)	PDD	1	67	9		20	29									1.37	1
37782126	additional testing (ASAN)	PDD	0	74	9		3	52									2.75	1
25916236	additional testing (ASAN)	PDD	1	73	8		24	38									0.6	1
22274058	additional testing (ASAN)	PDD	0	77	12		6	50									0.5	1
40314707	additional testing (ASAN)	PDD	0	76	11		24	75									0.62	1
15605281	additional testing (ASAN)	PDNC	0	52	8		30										-2.4	0
16165748	additional testing (ASAN)	PDNC	1	70			29										-1.2	0
34310089	additional testing (ASAN)	PDNC	1	85	7		28										-0.87	0
34539260	additional testing (ASAN)	PDNC	0	71	9		27	38									-1.29	0
36766013	additional testing (ASAN)	PDNC	0	72	7		28										-1.54	0
37029212	additional testing (ASAN)	PDNC	0	48			27										-1.94	0
37562764	additional testing (ASAN)	PDNC	1	69	13		29	45.5									-1.14	0
38631896	additional testing (ASAN)	PDNC	0	41	8		28										-1.26	0
38700970	additional testing (ASAN)	PDNC	1	64	12		28	81									-1.44	0
39069920	additional testing (ASAN)	PDNC	1	62	7		27										-2.48	0
40011008	additional testing (ASAN)	PDNC	0	81	5		30										-1.26	0
40096643	additional testing (ASAN)	PDNC	1	66	6		28	29									-0.14	0
42487858	additional testing (ASAN)	PDNC	1	71	4		27	39									0.36	1
45240096	additional testing (ASAN)	PDNC	1	59	6		29										-0.26	0
45920657	additional testing (ASAN)	PDNC	0	72	11		27										-1.67	0
46105329	additional testing (ASAN)	PDNC	1	71	7		30	55									-0.63	0
47956924	additional testing (ASAN)	PDNC	1	65	11		30	52									0.72	1
10535781	additional testing (ASAN)	NL	0	51		4.7											-2	0
10554131	additional testing (ASAN)	NL	0	51		5.73											-1.44	0
10617203	additional testing (ASAN)	NL	0	52		4.7											-1.75	0
10784305	additional testing (ASAN)	NL	0	64		5.21											-1.38	0
11016269	additional testing (ASAN)	NL	0	56		6.28											-1.71	0
14071607	additional testing (ASAN)	NL	0	64		5											-1.85	0
19912253	additional testing (ASAN)	NL	0	61		7.5											-2.21	0
20221801	additional testing (ASAN)	NL	0	63		6.25											-1.05	0
20688411	additional testing (ASAN)	NL	0	73		5.83											-1.18	0
29451801	additional testing (ASAN)	NL	0	63		5.4											-2.3	0
30096242	additional testing (ASAN)	NL	0	46		4.9											-2.46	0
37566386	additional testing (ASAN)	NL	0	63		5.34											-2.39	0
37619956	additional testing (ASAN)	NL	0	54		5.42											-2.26	0
37637790	additional testing (ASAN)	NL	0	69		6.08											-1.98	0
40486657	additional testing (ASAN)	NL	1	64		4.9											-1.26	0
40734798	additional testing (ASAN)	NL	1	58		6.47											-1.7	0
41166730	additional testing (ASAN)	NL	1	61		6.31											-1.56	0
44998462	additional testing (ASAN)	NL	0	62		5.46											-2.01	0
Crescentwood
filename	diagnosis	Age at Initial Diagnosis	Age at Final Diagnosis	sex	Date of Birth	Current Date	Date of PET Scan	Age at PET Scan	Age at Initial Visit	Length of Follow-Up (Months)	Age at Final Diagnosis2	Final Diagnosis	Patient Medications: Initial Diagnosis	Patient Medications: Post-PET Diagnosis	Patient Medications: Final Diagnosis	Initial MMSE Score	Final MMSE Score	svm_score
sw025.img '	MCItoMCI	67.3	70.5	M	16332	42733	40981	67	67.3	56.4	72	Undetermined Mild Cognitive Impairment	None mentioned	None mentioned	Unspecified high blood pressure medication	29/30	27	-1.26957
sw029.hdr '	MCItoMCI	67.8	68.7	F	16127	42733	40934	67	67.8	68.7	10.8	Undetermined Mild Cognitive Impairment	Ventolin, Atrovent, Alendronate sodium	None mentioned	None mentioned	28/30	28/30	-0.148486
sw047.img '	MCItoMCI	76.3	76.7	F	12979	42733	40913	76	76.3	56.4	81	Undetermined Mild Cognitive Impairment	None mentioned	None mentioned	None mentioned	29/30	-1	-0.624133
sw063.img '	MCItoMCI	61.1	62.5	M	18421	42733	41143	62	61.1	62.5	16.8	Undetermined Mild Cognitive Impairment	None mentioned	5 mg Aricept for one month followed by 10 mg Aricept for 3 months before follow-up	10 mg Aricept	29/30	N/A	-1.07341
sw077.img '	MCItoMCI	74.9	75.4	F	13734	42733	41144	75	74.9	75.4	6	Undetermined Mild Cognitive Impairment	None mentioned	10 mg Aricept once daily	10 mg Aricept	27/30	26/30	0.549074
sw089.hdr '	MCItoMCI	68	71.6	M	15974	42733	40875	68	68	60	73	Undetermined Mild Cognitive Impairment	None mentioned	Mirapex 0.5 mg	Zopiclone dose not mentioned	28/30	28	-1.26579
sw097.img '	MCItoMCI	75.5	77	M	12416	42733	40704	77	75.5	90	83	Undetermined Mild Cognitive Impairment	Rabeprazole, Aricept, Pravastin, Triazide, Flomax	None prescribed	Patient not followed	22/30	24	1.00817
sw101.nii '	MCItoMCI	74.4	N/A	M	13421	42733	40647	74	74.4	75	7.2	Undetermined Mild Cognitive Impairment	Predinisone no dose given; ECASA 81 mg	Patient not followed	Patient not followed	27/30	N/A	-1.65813
sw104.nii '	MCItoMCI	69.2	N/A	F	15219	42733	40653	69	69.2	69.9	8.4	Mild Cognitive Impairment, multi-domain	None mentioned	Patient not followed	Patient not followed	27/30	N/A	-0.762605
sw123.img '	MCItoMCI	60.6	61.9	F	18448	42733	40732	61	60.6	64.8	66	Undetermined Mild Cognitive Impairment	None mentioned	Keppra 1500 mg	None prescribed	N/A	29	-0.508429
sw130.img '	MCItoMCI	66.7	71.6	F	15800	42733	40681	68	66.7	58.8	71.6	Undetermined Mild Cognitive Impairment	None mentioned	None mentioned	None mentioned	29/30	27	-1.6066
sw142.img '	MCItoMCI	63.5	64.1	F	17405	42733	40665	63	63.5	64.1	7.2	Undetermined Mild Cognitive Impairment	None mentioned	None prescribed- per Dr. Shelton, MCI not helped by cholinesterase inhibitors	Patient not followed	26/30	25/30	-0.141766
sw144.nii '	MCItoMCI	64.3	N/A	M	17337	42733	40931	64	64.3	65	8.4	Undetermined Mild Cognitive Impairment	Glyburide 5 mg; Pravstatin 20 qd; Atacand 8 mg qd; ECASA 81 mg	Patient not followed	Patient not followed	27/30	N/A	-0.0683466
sw159.nii '	MCItoMCI	71.4	N/A	F	14570	42733	40921	72	71.4	73	19.2	Undetermined Mild Cognitive Impairment	None mentioned	Patient not followed	Patient not followed	23/30	N/A	2.53515
sw168.hdr '	MCItoMCI	66.1	70.2	M	16648	42733	40876	66	66.1	58.8	71	Undetermined Mild Cognitive Impairment	None mentioned	None mentioned	None prescribed	27/30	25	-0.0835701
sw174.img '	MCItoMCI	76.3	77.6	F	12702	42733	40766	76	76.3	77.6	15.6	Undetermined Mild Cognitive Impairment	One month 5m g Aricept; 10 mg Aricept 11 months	81 mg ECASA	None mentioned	28/30	30/30	-0.152326
sw175.hdr '	MCItoMCI	75.1	75.7	M	13320	42733	40827	75	75.1	75.7	7.2	Undetermined Mild Cognitive Impairment	None mentioned	Effexor, no dose given	Patient not followed	26/30	20/30	1.80763
sw185.img '	MCItoMCI	64.7	65.5	F	17127	42733	40793	64	64.7	65.5	9.6	Undetermined Mild Cognitive Impairment	Mirapex 1 mg , Pramipexole 1 mg	None mentioned	None mentioned	27/30	27/30	-0.978474
sw229.hdr '	MCItoMCI	69.1	73.9	M	15299	42733	40606	69	69.1	57.6	73.9	Undetermined Mild Cognitive Impairment	20 mg Citalopram	None prescribed	Omeprazole, Atorvastatin, Zantac, no doses given	27/30	28	-0.495475
sw234.nii '	MCItoMCI	77.5	N/A	F	12130	42733	40585	77	77.5	78.6	13.2	Amnestic Mild Cognitive Impairment	None mentioned	Patient not followed	Patient not followed	24/30	N/A	-0.445295
sw236.img '	MCItoMCI	68.2	72.1	F	15585	42733	40631	68	68.2	72.1	46.8	Undetermined Mild Cognitive Impairment	None mentioned	None mentioned	baby aspirin, mutli-vitamin	27/30	28/30	0.224442
sw242.img '	MCItoMCI	78.4	81.5	F	11974	42733	40681	78	78.4	81.5	37.2	Undetermined Mild Cognitive Impairment	None mentioned	None prescribed	None prescribed	26/30	26/30	1.11857
sw149.img '	PDD	81.3	85	M	10789	42733	40591	81	81.3	85	44.4	Parkinson's Disease Dementia	None mentioned	Levodopa, no dose given	100 mg Levodopa	25/30	29/30	-1.80846
sw181.img '	PDD	80	84.7	F	11342	42733	40596	80	80	84.7	56.4	Parkinson's Disease Dementia	None mentioned	Aricept 10mg	Aricept 10 mg; Pramipexole 1mg	29/30	27/30	-0.803321
sw006.img '	Possible AD	61.7	63.5	M	18602	42733	41185	61	61.7	63.5	21.6	Possible Alzheimer's Disease	Valproic Acid dose undetermined	81 mg ECASA	Patient refuses to take any medications	25/30	22/30	1.48964
sw008.img '	Possible AD	84.45	87.7	M	9994	42733	40960	84	84.45	87.7	39	Possible Alzheimer's Disease	None mentioned	None mentioned	L-thyroxine; Ferrous gluconate; Vitamin B12; Amlodipine; Plavix	27/30	25/30	0.165644
sw012.img '	Possible AD	59.3	65.6	F	18338	42733	40899	61	59.3	65.6	75.6	Possible Alzheimer's Disease	Clonazepam 1mg; Morphine 30 mg; Risperdal 0.5 mg; Citalopram 20 mg; Celebrex 200 mg; Oxycodone 5 mg	Aricept 5 mg	Aricept 10 mg	25/30	2022-11-30	3.11426
sw017.img '	Possible AD	53.6	60.5	M	19815	42733	40688	57	53.6	60.5	82.8	Possible Alzheimer's Disease	10 mg Aricept	10 mg Aricept once daily	10 mg Aricept	25/30	2022-09-30	2.30467
sw041.img '	Possible AD	82.4	83.9	F	10448	42733	40613	82	82.4	83.9	18	Possible Alzheimer's Disease	None mentioned	None prescribed	None prescribed	27/30	23/30	2.49399
sw059.img '	Possible AD	79.4	86.1	M	10810	42733	40753	81	79.4	86.1	80.4	Possible Alzheimer's Disease	10 mg Aricept replaced with Galantamine 16 mg after 3 months; Reminyl 8mg	Citalopram 20 mg; Quetiapine 25 mg	Citalopram 20mg; Galantamine 24 mg	17/30	13/30	1.98737
sw065.img '	Possible AD	74.2	74.9	F	13503	42733	40774	74	74.2	74.9	8.4	Possible Alzheimer's Disease	None mentioned	5 mg Aricept	Patient not followed	26/30	N/A	1.36247
sw095.img '	Possible AD	73.6	77.2	M	13841	42733	40778	73	73.6	77.2	43.2	Possible Alzheimer's Disease	None mentioned	None prescribed	Aricept; no dose given	26/30	25/30	-0.0678032
sw100.img '	Possible AD	56.4	56.7	F	20066	42733	40823	56	56.4	56.7	3.6	Possible Alzheimer's Disease	None mentioned	None mentioned	None mentioned	20/30	N/A	4.40464
sw113.img '	Possible AD	78.7	79.8	F	11702	42733	40564	79	78.7	79.8	13.2	Possible Alzheimer's Disease	None mentioned	ECASA recommended, no medications prescribed	None prescribed	27/30	24/30	1.20597
sw140.img '	Possible AD	58.6	59.1	M	19375	42733	40885	58	58.6	59.1	6	Possible Alzheimer's Disease	Aricept 5 mg	Aricept 5 mg	Aricept 10 mg	N/A	2022-09-30	4.04274
sw040.img'	Possible DLB	79.6	83.7	M	11709	42733	40822	79	79.6	83.7	49.2	Possible Dementia with Lewy Bodies	10 mg Aricept for 3 months	10 mg Aricept	Aricept 10 mg; carbidopa-levodopa 25 mg	26/30	21/30	0.705796
sw051.img'	Possible DLB	63.6	65.9	F	17622	42733	40945	63	63.6	65.9	27.6	Possible Dementia with Lewy Bodies	None mentioned	Aricept 10 mg; citalopram 20 mg	Risperdal 0.5 mg ; 10 mg Aricept	24/30	14/30	4.47542
sw064.img'	Possible DLB	66.4	71.2	F	15010	42733	41059	71	66.4	71.2	57.6	Possible Dementia with Lewy Bodies	None mentioned	None mentioned	Patient not followed	25/30	N/A	1.08159
sw067.img'	Possible DLB	57.9	59.9	F	18699	42733	40667	60	57.9	59.9	24	Possible Dementia with Lewy Bodies	None mentioned	Ramipril 10 mg; Celebrex 200 mg	One month 5mg Aricept; 11 months 10mg Aricept	26/30	22/30	4.73306
sw129.img'	Possible DLB	62.7	64.7	F	17781	42733	40781	62	62.7	64.7	24	Possible Dementia with Lewy Bodies	Quetiapine 25 mg	Quetiapine 25 mg	Aricept 10 mg	14/30	2022-11-30	5.2398
sw154.img'	Possible DLB	64.8	66.9	M	17525	42733	41221	64	64.8	66.9	25.2	Possible Dementia with Lewy Bodies	None mentioned	10 mg Aricept; 8 mg Atacand; 10 mg Crestor; ASA 81 mg; Vitamin B12	None mentioned	22/30	13/30	4.23556
sw157.img'	Possible DLB	77.3	79.3	M	12592	42733	40862	77	77.3	79.3	24	Possible Dementia with Lewy Bodies	30 mg Citalopram; 25 mg Seroquel	One month 5 mg Aricept; 11 months 10 mg Aricept	20mg Citalopram added to Post-PET regimen	27/30	22/30	2.70532
sw214.img'	Possible DLB	68.7	70	F	15490	42733	40735	69	68.7	70	15.6	Possible Dementia with Lewy Bodies	None mentioned	Aricept; no dose given-switched to 16 mg Reminyl that visit	24 mg Reminyl	25/30	17/30	0.953508
sw235.img'	Possible DLB	56.3	58.7	F	20657	42733	41261	56	56.3	58.7	28.8	Possible Dementia with Lewy Bodies	None mentioned	None prescribed	20 mg Citalopram	26/30	26/30	1.54628
sw004.img '	Probable AD	76.9	82	F	12330	42733	40887	78	76.9	82	61.2	Probable Alzheimer's Disease	Atorvastaten-Calcium 2 mg 1 tablet; Coversyl Plus 1 tablet ; 1 multivitamin daily	5mg Aricept 1 daily for 30 days, then 10 mg with 11 refills of 30 each; prescription not refilled as patient went to the Philippines for 6 months and did not return to see Dr	None mentioned	24/30	18/30	-0.714596
sw026.img '	Probable AD	56.3	57.1	F	20141	42733	40850	56	56.3	57.1	9.6	Probable Alzheimer's Disease	None mentioned	Exelon, no dose mentioned	Exelon, no dose mentioned	27/30	N/A	5.07029
sw027.img '	Probable AD	72.5	75.5	F	13546	42733	40598	74	72.5	75.5	36	Probable Alzheimer's Disease	Galantamine 16 mg ; Levothyroxine 50 mg ; Asaphen EC 81 mg ; Metoprolol tartrate 50 mg ; fosinopril 10 mg	Galantamine 24 mg	Galantamine 24 mg	23/30	25/30	1.52304
sw048.img '	Probable AD	65	69.9	F	16374	42733	40757	66	65	69.9	58.8	Probable Alzheimer's Disease	24 mg Galantamine	3 months 5 mg Aricept; 11 months 10 mg Aricept	10mg Aricept; Crestor; Cevrsyl; Lansprozol; Calcium; B12	27/30	0.1667	1.24884
sw058.img '	Probable AD	76	81.2	F	11416	42733	40788	80	76	81.2	62.4	Probable Alzheimer's Disease	Paroxetine 30 mg	24 mg Galantamine	Patient not followed	28/30	0.3667	4.63755
sw083.img '	Probable AD	67.8	72.4	F	15864	42733	40745	68	67.8	72.4	55.2	Probable Alzheimer's Disease	Pramipexole 0.25 mg 11 refills	None prescribed	10mg Aricept	27/30	26/30	-0.605456
sw085.img '	Probable AD	81.4	82.4	F	10861	42733	40690	81	81.4	82.4	12	Probable Alzheimer's Disease	10 mg Aricept	10 mg Aricept; 20 mg Citalopram	10 mg Aricept; 20 mg Citalopram	28/30	22/30	2.89147
sw106.img '	Probable AD	71.7	74.8	M	14765	42733	41009	71	71.7	74.8	37.2	Probable Alzheimer's Disease	Clopidogrel 75 mg	5 mg Aricept	10mg Aricept; 10 mg Memantine	25/30	19/30	1.99957
sw107.nii '	Probable AD	71.9	72.6	M	14494	42733	40815	72	71.9	72.6	8.4	Probable Alzheimer's Disease	5 mg Aricept	20 mg Citalopram	Aricept 10 mg	16/30	17/30	5.28959
sw108.nii '	Probable AD	67.3	67.7	F	15977	42733	40626	67	67.3	67.7	4.8	Probable Alzheimer's Disease	None mentioned	10 mg Aricept	Aricept 10 mg	20/30	19/30	0.891949
sw115.nii '	Probable AD	59.9	63.9	M	18826	42733	40779	60	59.9	63.9	48	Probable Alzheimer's Disease	Asapahen EC 81 mg; Aricept 10 mg	Aricept 10 mg	Aricept 10 mg	29/30	2022-09-30	3.03479
sw143.img '	Probable AD	68.2	72.2	M	15953	42733	40926	68	68.2	72.2	48	Probable Alzheimer's Disease	Sinemet prescribed 25 mg	None prescribed	10 mg Aricept	26/30	N/A	-0.180177
sw146.img '	Probable AD	69.9	72.8	F	15309	42733	40996	70	69.9	72.8	34.8	Probable Alzheimer's Disease	Memantine 10 mg	Memantine 10 mg; Aricept 10 mg	Memantine 10mg; Aricept 10 mg	25/30	23/30	2.41008
sw148.nii '	Probable AD	71.1	74.2	M	14796	42733	40802	71	71.1	74.2	37.2	Probable Alzheimer's Disease	Aricept 5 mg; Memantine 10 mg	Memantine 10 mg; Zopiclone 7.5 mg	Aricept 10mg; Trazodone 50 mg	19/30	2022-05-30	4.27943
sw161.img '	Probable AD	63.7	65.8	F	17377	42733	40773	64	63.7	65.8	25.2	Probable Alzheimer's Disease	None mentioned	25 mg Seroquel, 30 mg Citalopram	5mg Aricept; 25mg Seroquel; 20mg Citalopram	27/30	28/30	-0.0798804
sw178.img '	Probable AD	64.6	68.6	M	17175	42733	40847	64	64.6	68.6	48	Probable Alzheimer's Disease	Aricept 10 mg	10 mg Aricept	10 mg Aricept	26/30	27/30	-0.282136
sw189.img '	Probable AD	78.8	79.7	F	11925	42733	40877	79	78.8	79.7	10.8	Probable Alzheimer's Disease	Aricept 10 mg	Aricept 10 mg	Aricept 10 mg	24/30	2022-05-30	2.03872
sw192.img '	Probable AD	73.3	76.3	M	14274	42733	41142	73	73.3	76.3	36	Probable Alzheimer's Disease	None mentioned	None prescribed	10 mg Aricept	27/30	25/30	0.662828
sw195.img '	Probable AD	75.6	78.7	F	13576	42733	41233	75	75.6	78.7	37.2	Probable Alzheimer's Disease	None mentioned	2 week 5 mg Aricept, 3 months 10 mg Aricept	10 mg Aricept	26/30	25/30	1.62443
sw215.img '	Probable AD	78.7	83.5	F	11829	42733	40624	78	78.7	83.5	57.6	Probable Alzheimer's Disease	None mentioned	Citalopram 20mg; Quetiapine 100 mg; Aricept 5 mg; Lorazepam 0.5 mg	Citalopram 20 mg; Quetiapine 25 mg; Aricept 10 mg	25/30	2022-01-30	2.44664
sw221.img '	Probable AD	66.1	68.4	M	16528	42733	40743	66	66.1	68.4	27.6	Probable Alzheimer's Disease	5 mg Aricept	10 mg Aricept	Memantine 10 mg; Trazodone 50 mg; Citalopram 20 mg	22/30	16/30	2.83206
sw224.img '	Probable AD	64.7	68	F	16950	42733	40639	64	64.7	68	39.6	Probable Alzheimer's Disease	10 mg Aricept	5 mg Aricept; 10 mg Ebixa	Aricept 10 mg	23/30	2022-07-30	1.71541
sw238.img '	Probable AD	68.1	71.7	F	15659	42733	40568	68	68.1	71.7	43.2	Probable Alzheimer's Disease	20 mg Citalopram; 5mg Aricept	40 mg Citalopram; 5 mg Aricept	Aricept 5 mg	27/30	21/30	-1.47429
sw245.img '	Probable AD	64.2	66.9	M	17106	42733	40590	64	64.2	66.9	32.4	Probable Alzheimer's Disease	5 mg Aricept	5 mg Aricept	Aricept 10 mg; Quetiapine 100 mg	21/30	2022-11-30	0.470222
sw068.img'	Probable DLB	67.2	67.9	M	16595	42733	41242	67	67.2	67.9	8.4	Probable Dementia With Lewy Bodies	None mentioned	10 mg Aricept	10 mg Aricept	22/30	20/30	2.08748
sw070.img'	Probable DLB	75.1	77.4	F	12782	42733	40619	76	75.1	77.4	27.6	Probable Dementia with Lewy Bodies	None mentioned	Seroquel, no dose given; Quietapine 100 mg	Quietapine 100mg	25/30	21/30	2.45364
sw073.img'	Probable DLB	60.5	63.6	M	19049	42733	41191	60	60.5	63.6	37.2	Probable Dementia with Lewy Bodies	None mentioned	One month 5 mg Aricept; 11 months 10 mg Aricept	10mg Aricept; 20mg Citalopram	23/30	24/30	-1.15526
sw074.img'	Probable DLB	63.4	68.3	M	17324	42733	40576	63	63.4	68.3	58.8	Probable Dementia With Lewy Bodies	Zestril 20 mg	20 mg Aricept; 10 mg Citalopram	10 mg Aricept; 20 mg Citalopram	25/30	N/A	2.63286
sw099.nii'	Probable DLB	67.3	71.8	F	15971	42733	40662	67	67.3	71.8	54	Probable Dementia With Lewy Bodies	Phenytoin 100 mg	5 mg Aricept one month; 10 mg Aricept 3 months, then follow-up	24mg Reminyl	26/30	17/30	2.22405
sw177.img'	Probable DLB	64.6	68.7	M	17206	42733	40864	64	64.6	68.7	49.2	Probable Dementia With Lewy Bodies	Crestor; Nadolol; Adalat; Pantaprozole; Viagra; Gabapentin	5mg Aricept then 10 mg after 1 month: 10 mg for 11 months	10 mg Aricept; 20 mg Citalopram	29/30	26/30	0.59919
sw187.img'	Probable DLB	61.7	64.4	F	18415	42733	40977	61	61.7	64.4	32.4	Probable Dementia with Lewy Bodies	None mentioned	Aricept 5mg for 3 weeks; Aricept 10 mg 11 months	Aricept 10 mg	28/30	27/30	1.31868
sw211.img'	Probable DLB	73.6	79.1	M	13453	42733	40570	74	73.6	79.1	66	Probable Dementia with Lewy Bodies	None mentioned	Memantine 10mg	Sinemet 25mg-100mg	30/30	N/A	1.29134
On_OFF L-DOPA
patient	dyskinesia	sex	age	disease duration	updrs	mmse	SVM score ON	SVM score OFF
1	0	1	55	6	19	30	0.81	1.18
2	1	1	76	6	31	22	-0.25	-0.15
3	1	1	66	11	20	23	0.42	0.49
4	0	1	71	7	31	29	-0.77	-0.43
5	1	1	73	18	52	21	1.34	0.74
6	0	1	64	4	53	23	-0.96	-0.58
7	0	1	68	8	22	27	1.21	1.29
8	0	0	77	10	24	29	1.31	1.31
9	1	1	55	5	37	24	1.16	1.55
10	1	0	65	14	37	29	1.43	1.32
